# Supplementary material for: Mutations in the Second Alternative Oxidase Gene: A New Approach to Group Aspergillus niger Strains
Source: J Fungi (Basel). 2023 May 13;9(5):570. doi: 10.3390/jof9050570 (PMC10219456; doi:10.3390/jof9050570)
Supplement: Supplementary file 1 [file jof-09-00570-s001.zip]

Archive with 1 entries (1 files):
- jof-2350013-supplementary.pdf
